# Supplementary material for: Developmental progression of the nasopharyngeal microbiome during childhood and association with the lower airway microbiome
Source: medRxiv. 2023 Sep 19:2023.09.18.23295747. Preprint. [Version 1] doi: 10.1101/2023.09.18.23295747 (PMC10543049; doi:10.1101/2023.09.18.23295747)
Supplement: Supplement 1 [file media-1.zip]

Archive with 2 entries (2 files):
- tansea_supp_material_submit_v4.docx
- __MACOSX/._tansea_supp_material_submit_v4.docx
